# Supplementary material for: Thyroid Cancer Incidence and Trends in United States and Canadian Pediatric, Adolescent, and Young Adults
Source: Cancers (Basel). 2025 Apr 24;17(9):1429. doi: 10.3390/cancers17091429 (PMC12070991; doi:10.3390/cancers17091429)
Supplement: Supplementary file 1 [file cancers-17-01429-s001.zip]

Archive with 1 entries (1 files):
- cancers-3490637-supplementary.xlsx
