# Supplementary material for: Thyroid Cancer Incidence and Trends in United States and Canadian Pediatric, Adolescent, and Young Adults
Source: Cancers (Basel). 2025 Apr 24;17(9):1429. doi: 10.3390/cancers17091429 (PMC12070991; doi:10.3390/cancers17091429)
Supplement: Supplementary file 1 [file cancers-17-01429-s001.zip › cancers-3490637-supplementary.xlsx]

## Sheet: Table S1
S1. Differences in average annual percentage changes (AAPCs) and parallelism tests between variable value pairs within Canada, the United States, and both countries combined.
		Value 1 - Value 2 AAPC Difference (Adjusted 95% Confidence Interval)*^ Adjusted Parallelism Test P-Value*^
Variable Value 1	Variable Value 2	Both Countries	Canada	United States
Age
0-14	15-24	0.56 (-0.69, 1.80) 1.00	-	0.75 (-0.60, 2.10) 1.00
	25-34	-0.26 (-1.61, 1.09) 0.22	-	0.09 (-1.40, 1.57) 0.20
	35-39	-1.71 (-3.64, 0.22) 0.07	-	-1.35 (-2.70, -0.01) 0.01
15-24	25-34	-0.81 (-1.67, 0.04) 0.01	-2.02 (-4.47, 0.42) 0.95	-0.66 (-1.65, 0.32) < 0.01
	35-39	-2.27 (-3.89, -0.65) < 0.01	-4.70 (-6.78, -2.63) < 0.01	-2.10 (-2.86, -1.34) < 0.01
25-34	35-39	-1.45 (-3.16, 0.25) < 0.01	-2.68 (-5.30, -0.06) < 0.01	-1.44 (-2.41, -0.46) < 0.01
Sex
Male	Female	0.33 (-0.21, 0.87) 0.01	0.33 (-1.98, 2.64) < 0.01	0.26 (-0.26, 0.78) < 0.01
Histology
Papillary	Follicular	5.29 (3.94, 6.63) < 0.01	6.90 (4.76, 9.03) < 0.01	5.22 (3.72, 6.71) < 0.01
	Medullary	4.34 (3.22, 5.46) < 0.01	-	4.23 (3.09, 5.37) < 0.01
	Anaplastic/Other	3.55 (1.74, 5.36) 0.01	-	3.30 (1.50, 5.09) 0.01
	Not Microscopically Confirmed	11.10 (6.14, 16.05) < 0.01	-	6.52 (3.75, 9.29) 0.01
Follicular	Medullary	-0.95 (-2.46, 0.56) 0.34	-	-0.99 (-2.65, 0.68) 0.35
	Anaplastic/Other	-1.73 (-3.81, 0.34) 0.50	-	-1.92 (-4.09, 0.25) 0.32
	Not Microscopically Confirmed	5.81 (0.75, 10.87) < 0.01	-	1.30 (-1.72, 4.33) 0.02
Medullary	Anaplastic/Other	-0.79 (-2.72, 1.15) 1.00	-	-0.93 (-2.88, 1.01) 1.00
	Not Microscopically Confirmed	6.76 (1.76, 11.76) < 0.01	-	2.29 (-0.58, 5.16) 0.02
Anaplastic/Other	Not Microscopically Confirmed	7.54 (2.34, 12.74) 0.01	-	3.22 (0.04, 6.41) 0.02
Race/Ethnicity
Hispanic	Non-Hispanic White	-	-	-0.17 (-0.92, 0.59) 0.26
	Non-Hispanic Black	-	-	-0.82 (-2.43, 0.79) 0.78
	Non-Hispanic Other	-	-	0.62 (-2.35, 3.60) 0.92
Non-Hispanic White	Non-Hispanic Black	-	-	-0.65 (-2.25, 0.94) 1.00
	Non-Hispanic Other	-	-	0.79 (-2.17 - 3.76) 0.055
Non-Hispanic Black	Non-Hispanic Other	-	-	1.45 (-1.84, 4.73) 0.06
Age among Males
0-14	15-24	-0.88 (-3.37, 1.62) 1.00	-	-0.49 (-3.06, 2.09) 1.00
	25-34	-1.42 (-3.76, 0.92) 0.50	-	-1.00 (-3.42, 1.42) 1.00
	35-39	-1.99 (-4.82, 0.85) 0.03	-	-1.34 (-4.27, 1.59) 0.09
15-24	25-34	-0.54 (-1.71, 0.62) 1.00	-0.68 (-4.02, 2.65) 1.00	-0.51 (-1.78, 0.75) 1.00
	35-39	-1.11 (-3.09 - 0.88) 0.01	-2.99 (-6.19, 0.20) 0.33	-0.85 (-2.94, 1.23) 0.01
25-34	35-39	-0.56 (-2.35, 1.22) 0.01	-2.31 (-4.55, -0.06) 0.01	-0.34 (-2.23, 1.55) 0.10
Age among Females
0-14	15-24	1.02 (-0.17, 2.20) 0.28	-	1.11 (-0.10, 2.33) 0.31
	25-34	0.28 (-1.09, 1.64) 1.00	-	0.41 (-0.97, 1.79) 0.57
	35-39	-1.52 (-2.97, -0.07) 0.01	-	-1.26 (-2.43, -0.10) 0.01
15-24	25-34	-0.74 (-1.74, 0.27) 0.01	-1.52 (-4.44, 1.40) 0.25	-0.71 (-1.75, 0.34) 0.01
	35-39	-2.53 (-3.65, -1.42) < 0.01	-4.67 (-7.51, -1.83) < 0.01	-2.38 (-3.11, -1.64) < 0.01
25-34	35-39	-1.80 (-3.10, -0.49) < 0.01	-3.15 (-5.75, -0.55) 0.01	-1.67 (-2.65, -0.69) < 0.01
Sex by Race/Ethnicity Value 1 = Male, Value 2 = Female
Hispanic		-	-	-0.05 (-1.08, 0.98) 1.00
Non-Hispanic White		-	-	0.11 (-1.58, 1.81) 0.97
Non-Hispanic Black		-	-	-1.43 (-3.67, 0.82) 0.68
Non-Hispanic Other		-	-	1.42 (-1.90, 4.73) 0.03
*The confidence intervals (CIs) and p-values have been adjusted using the Bonferroni method to allow a familywise error rate of 0.05, with each family of tests being denoted by a bold header indicating the stratification variable(s) used in that family.
^It is possible for the parallelism test p-value to be significant and the AAPC difference CI to be non-significant at the 95% confidence level; this occurs when the times at which Joinpoints occur are significantly different between the groups, but the AAPCs between the values are not significantly different.

## Sheet: Table S2
S2. Differences in average annual percentage changes (AAPCs) and parallelism tests between Canada and the United States overall and for specific variable values.
	Canada - United States AAPC Difference (95% Confidence Interval)*^ Adjusted Parallelism Test P-Value*^
Overall	0.24 (-1.74, 2.21) < 0.01
Age
0-14	-
15-24	-0.90 (-2.25, 0.44) 0.69
25-34	0.46 (-1.65, 2.56) 0.13
35-39	1.70 (0.09, 3.31) 0.01
Sex
Male	0.33 (-0.65, 1.31) 0.84
Female	0.26 (-2.26, 2.79) < 0.01
Histology
Papillary	1.00 (-0.39, 2.39) 0.01
Follicular	-0.68 (-2.63, 1.26) 0.68
Medullary	-
Anaplastic/Other	-
Not Microscopically Confirmed	-
Age among Males
0-14	-
15-24	-0.33 (-3.22, 2.56) 1.00
25-34	-0.16 (-1.90, 1.58) 1.00
35-39	1.81 (-0.35, 3.97) 0.32
Age among Females
0-14	-
15-24	-0.66 (-2.83, 1.50) 0.02
25-34	0.15 (-1.83, 2.13) 0.12
35-39	1.63 (-0.11, 3.37) 0.01
*The confidence intervals (CIs) and p-values have been adjusted using the Bonferroni method to allow a familywise error rate of 0.05, with each family of tests being denoted by a bold header indicating the stratification variable(s) used in that family.
^It is possible for the parallelism test p-value to be significant and the AAPC difference CI to be non-significant at the 95% confidence level; this occurs when the times at which Joinpoints occur are significantly different between the groups, but the AAPCs between the values are not significantly different.
